# Supplementary material for: Molecular Characterization of an Isolate of Tobacco Streak Virus Naturally Infecting Areca catechu L. in China—A First Case in the Family Arecaceae
Source: Plants (Basel). 2026 Jun 16;15(12):1864. doi: 10.3390/plants15121864 (PMC13306292; doi:10.3390/plants15121864)
Supplement: Supplementary file 1 [file plants-15-01864-s001.zip]

Archive with 3 entries (3 files):
- Figure S1. RDP-based recombination analysis of TSV RNA3 genomic sequences.pdf
- Supplementary file 1 The genome of TSV A6-5 was assembled from meta-transcriptomic sequencing data.pdf
- Table S1 List of tobacco streak viruses and strawberry necrotic shock virus information from different plant host sources.pdf
